# Supplementary material for: Metal-Organic Framework Reinforced Acrylic Polymer Marine Coatings
Source: Materials (Basel). 2021 Dec 21;15(1):27. doi: 10.3390/ma15010027 (PMC8745788; doi:10.3390/ma15010027)
Supplement: Supplementary file 1 [file materials-15-00027-s001.zip]

Archive with 1 entries (1 files):
- materials-1466918-supplementary.pdf
